# Supplementary material for: Antioxidant, Enzyme, and H2O2-Triggered Melanoma Targeted Mesoporous Organo-Silica Nanocomposites for Synergistic Cancer Therapy
Source: Antioxidants (Basel). 2022 Oct 28;11(11):2137. doi: 10.3390/antiox11112137 (PMC9686543; doi:10.3390/antiox11112137)
Supplement: Supplementary file 1 [file antioxidants-11-02137-s001.zip]

Archive with 1 entries (1 files):
- antioxidants-1981392-supplementary.pdf
